# Supplementary material for: Alterations in Phospholipid Levels and Spatial Distribution in the Motor Cortex and Their Correlation with Motor Performance in an MPTP-Induced Parkinsonian Mouse Model
Source: Molecules. 2026 Apr 2;31(7):1175. doi: 10.3390/molecules31071175 (PMC13075138; doi:10.3390/molecules31071175)
Supplement: Supplementary file 1 [file molecules-31-01175-s001.zip]

Archive with 1 entries (1 files):
- molecules-4203490-supplementary.pdf
